# Supplementary material for: Acceptance of a robotic system for nursing care: a cross-sectional survey with professional nurses, care recipients and relatives
Source: BMC Nurs. 2024 Mar 14;23:179. doi: 10.1186/s12912-024-01849-5 (PMC10938668; doi:10.1186/s12912-024-01849-5)
Supplement: Supplementary file 2 — Supplementary Material 2 [file 12912_2024_1849_MOESM2_ESM.xlsx]

## Sheet: Tabelle1
ESM 2. Guide to follow-up discussion for relatives
Subject		Question
Video sequence	Impressions after watching the video	How did you feel while you were watching the video?
		What did you think at first when you saw the robot in the video?
		If applicable, do you still think the same or have you had other thoughts in the meantime?
Questionnaire	Questions about the questionnaire	In the questionnaire, for example, you wrote that you think the robot would worsen the care situation.
		What do you think the robot would make worse for you?
	Reasons for very negatively rated items	…
	Supplements to the questionnaire	e.g. You do not seem very concerned about data security and other potentially negative influences that the robot might have on you.
		Do you have any other doubts concerning the robot that have not been mentioned here?
		…
Consolidation		Which of the aspects discussed is particularly important for you? What should we pay particular attention to in the further development?
		Is there anything else you would like to mention?
