# Supplementary material for: Acceptance of a robotic system for nursing care: a cross-sectional survey with professional nurses, care recipients and relatives
Source: BMC Nurs. 2024 Mar 14;23:179. doi: 10.1186/s12912-024-01849-5 (PMC10938668; doi:10.1186/s12912-024-01849-5)
Supplement: Supplementary file 3 — Supplementary Material 3 [file 12912_2024_1849_MOESM3_ESM.xlsx]

## Sheet: Tabelle1
ESM 4. Questionnaire administered to care recipients
Ethical Aspects	Do not agree at all				Totally agree
	1	2	3	4	5
1. Using the robot would make me feel less dignified.	​​☐​	​​☐​	​​☐​	​​☐​	​​☐​
2. I think the robot is frightening.	​​☐​	​​☐​	​​☐​	​​☐​	​​☐​
3. I would be afraid, if the nurse were to attend to me together with the robot.	​​☐​	​​☐​	​​☐​	​​☐​	​​☐​
4. I am afraid that the robot could be used for my care, although I do not really want it.	​​☐​	​​☐​	​​☐​	​​☐​	​​☐​
5. I am afraid that treatment with the robot could be carried out rather less flexibly and not according to my wishes.	​​☐​	​​☐​	​​☐​	​​☐​	​​☐​
6. I am afraid that my physical abilities might not be activated sufficiently if a robot is used.	​​☐​	​​☐​	​​☐​	​​☐​	​​☐​
7. I am afraid that the robot could disturb the interaction between my nurse/carer and myself.	​​☐​	​​☐​	​​☐​	​​☐​	​​☐​
8. I am afraid that any physical abnormalities of mine might be more likely to be overlooked by using the robot.	​​☐​	​​☐​	​​☐​	​​☐​	​​☐​
9. I am afraid that the use of the robot could injure me.	​​☐​	​​☐​	​​☐​	​​☐​	​​☐​
10. I am afraid that it would lead to an unfair allocation of who would use the robot and who would not.	​​☐​	​​☐​	​​☐​	​​☐​	​​☐​
11. I am afraid that the robot could have a negative effect on the staffing ratio in nursing care.	​​☐​	​​☐​	​​☐​	​​☐​	​​☐​
Information for the following questions:
The robot has a camera in order to find the right place for treating the patient and also a microphone for the voice commands. The data will be used solely for this purpose and the recordings will not be saved.
12. I think I would find the recordings with the camera and microphone unpleasant.	​​☐​	​​☐​	​​☐​	​​☐​	​​☐​
13. I am afraid the robot could record more data than necessary for implementing the care treatment.	​​☐​	​​☐​	​​☐​	​​☐​	​​☐​
14. I would still be worried about what happens to the recorded image and sound data.	​​☐​	​​☐​	​​☐​	​​☐​	​​☐​
Benefits	Do not agree at all				Totally agree
	1	2	3	4	5
15. I think the robot would improve my care situation.	​​☐​	​​☐​	​​☐​	​​☐​	​​☐​
16. I think the robot would worsen my care situation.	​​☐​	​​☐​	​​☐​	​​☐​	​​☐​
17. I would agree to let the nurse/carer use the robot on me.	​​☐​	​​☐​	​​☐​	​​☐​	​​☐​
18. I would like the robot to be available.	​​☐​	​​☐​	​​☐​	​​☐​	​​☐​
19. I would ask the facility management to acquire the robot.	​​☐​	​​☐​	​​☐​	​​☐​	​​☐​
General information
A. If you are to use a new technical device, you are first of all …
Sceptical				Confident
1	2	3	4	5
​​☐​	​​☐​	​​☐​	​​☐​	​​☐​
B. How old are you?
_____________ years
C. Are you…?
□ male □ female □ diverse
D. How did you learn about this study?
□ through University Clinic Aachen
□ via St. Gereon Senior Services
□ other, specifically _________________
