# Supplementary material for: Acceptance of a robotic system for nursing care: a cross-sectional survey with professional nurses, care recipients and relatives
Source: BMC Nurs. 2024 Mar 14;23:179. doi: 10.1186/s12912-024-01849-5 (PMC10938668; doi:10.1186/s12912-024-01849-5)
Supplement: Supplementary file 4 — Supplementary Material 4 [file 12912_2024_1849_MOESM4_ESM.xlsx]

## Sheet: Tabelle1
Guide to follow-up discussion for professional nurses
Key question	Comments
How did you feel while you were watching the live demonstration? (Emotions)
What did you think at first when you saw the assistance system?
Do you still think the same or have you had other thoughts in the meantime?
Individual part of the questionnaire
Ethical aspects	If the answer is 4 or 5, then please answer following questions:
		Comments
2. I am afraid that using the robot could lead to less dignity in the care of my patients/ residents.	You are afraid that …
	Can you explain this more exactly?
	/ Can you explain your assessment?
	/ How do you think this could have happened?
	/ What were you thinking when you evaluated this statement?
3. I find the robot frightening.
4. I am afraid my patients/ residents would be frightened by the robot.	You are afraid that …
5. I am afraid the use of the robot would cause a lower appreciation of my work.	Can you explain this more exactly?
	/ Can you explain your assessment?
6. I am afraid that treatment with the robot could be carried out rather less flexibly and not according to the wishes of my patients/ reseidents.	/ How do you think this could have happened?
	/ What were you thinking when you evaluated this statement?
7. I am afraid that my patients’/ residents’ abilities might not be activated sufficiently if the robot is used.
8. I am afraid that colleagues or supervisors would expect me to use the system, even if I might prefer not to.
9. I am afraid that the robot could disturb the interaction between me and my patients/ residents.
10. I am afraid that any physical abnormalities of my patients/ residents might be more likely to be overlooked by using the robot.
11. I am afraid that the use of the robot could endanger my patients/ residents.
12. I am afraid that I’ll be held liable if errors happen in working with the system.
13. I am afraid that it would lead to an unfair allocation of who would use the robot and who would not.
14. I am afraid the workload with the system would remain the same or increase.
15. I am afraid that the robot could have a negative effect on the staffing ratio in nursing care.
Protection of data privacy	If at least 1 question has the answer 4 or 5, then please answer the following questions:	Comments
Questions 16 to 19	You have doubts about the camera and microphone used in the system.
	Can you explain this more exactly?
	/ Can you explain your assessment? E camera and
	/ How do you think this could have happened?
	/ What were you thinking when you evaluated this statement?
Key question	Comments
Do you have any other doubts concerning the assistance system that have not been mentioned here?
Benefits		Question	Comments
20.-22. Reduced workload	Positive (answer 4-5)	You assess the usefulness in a rather positive way. What do you see as the greatest added benefit?
	OR negative (answer 1-2)	You are rather critical about the benefits. How did you reach this assessment?
23.-25. Intention of use	Positive (answer 4-5)	You can imagine using the system one day. What do you hope to gain from using it?
	OR negative (answer 1-2)	You cannot really imagine using the system one day. Can you give reasons for this?
20.-25. Benefit	Neutral (answer 3)	You are rather undecided about the benefits of the system. Can you give reasons for this?
Conclusion
Key question	Comments
If you were to tell a colleague about the presented assistance system, what would you say you liked best about it? What would you say you liked least about it?
Is there anything else you would like to mention?
