# Supplementary material for: Acceptance of a robotic system for nursing care: a cross-sectional survey with professional nurses, care recipients and relatives
Source: BMC Nurs. 2024 Mar 14;23:179. doi: 10.1186/s12912-024-01849-5 (PMC10938668; doi:10.1186/s12912-024-01849-5)
Supplement: Supplementary file 5 — Supplementary Material 5 [file 12912_2024_1849_MOESM5_ESM.xlsx]

## Sheet: Tabelle1
ESM 7. Characteristics of participants by group
Characteristics		Groups of participants
		Professional nurses (n=27)	Care recipients (n=20)	Relatives (n=20)
Gender	Female	21	10	14
	Male	6	10	6
Age, Years	20-30	9	0	5
	31-40	7	1	4
	41-50	5	0	4
	51-60	5	4	3
	>60	1	15	4
Working experience in nursing, years	<5	3
	5-10	4
	11-15	7
	>15	13
Area of work in nursing	Nursing home	8
	Intensive care unit	8
	Normal hospital ward	9
	Other	2
Care facility/ Place of recruitment	Nursing home	10	10	10
	University hospital	17	10	10
Mean technological confidence,		3.81 (0.94)	3.6 (1.07)	4.1 (1.09)
Likert scale 1-5 (SD)
