# Supplementary material for: Acceptance of a robotic system for nursing care: a cross-sectional survey with professional nurses, care recipients and relatives
Source: BMC Nurs. 2024 Mar 14;23:179. doi: 10.1186/s12912-024-01849-5 (PMC10938668; doi:10.1186/s12912-024-01849-5)
Supplement: Supplementary file 6 — Supplementary Material 6 [file 12912_2024_1849_MOESM6_ESM.xlsx]

## Sheet: Tabelle1
Questionnaire administered to professional nurses
Ethical Aspects	Do not agree at all				Totally agree
	1	2	3	4	5
2. I am afraid that using the assistance system might lead to less dignity in the care of my patients/residents.	​​☐​	​​☐​	​​☐​	​​☐​	​​☐​
3. I find the assistance system frightening.	​​☐​	​​☐​	​​☐​	​​☐​	​​☐​
4. I am afraid that my patients/residents might find the assistance system frightening.	​​☐​	​​☐​	​​☐​	​​☐​	​​☐​
5. I am afraid that my work might be less valued than before if the assistance system is used.	​​☐​	​​☐​	​​☐​	​​☐​	​​☐​
6. I am afraid that treatment with the robot could be less oriented towards the wishes of my patients/residents.	​​☐​	​​☐​	​​☐​	​​☐​	​​☐​
7. I am afraid that abilities of my patients/residents might not be activated sufficiently if the assistance system is used.	​​☐​	​​☐​	​​☐​	​​☐​	​​☐​
8. I am afraid that my colleagues or supervisors would expect me to use the assistance system, although I might prefer not to use it.	​​☐​	​​☐​	​​☐​	​​☐​	​​☐​
9. I am afraid the assistance system might disturb the interaction between my patients/residents and myself.	​​☐​	​​☐​	​​☐​	​​☐​	​​☐​
10. I am afraid that any physical abnormalities of my patients/residents might be more likely to be overlooked by using the assistance system.	​​☐​	​​☐​	​​☐​	​​☐​	​​☐​
	Do not agree at all				Totally agree
	1	2	3	4	5
11. I am afraid that using the assistance system might endanger my patients/residents.	​​☐​	​​☐​	​​☐​	​​☐​	​​☐​
12. I am afraid I will be held liable if mistakes are made when working with the assistance system.	​​☐​	​​☐​	​​☐​	​​☐​	​​☐​
13. I am afraid that it would lead to an unfair allocation of who would use the assistance system and who would not.	​​☐​	​​☐​	​​☐​	​​☐​	​​☐​
14. I am afraid that with the assistance system the work load would be the same or higher as before.	​​☐​	​​☐​	​​☐​	​​☐​	​​☐​
15. I am afraid that the assistance system could have a negative effect on the staffing ratio in nursing care.	​​☐​	​​☐​	​​☐​	​​☐​	​​☐​
Information for the following questions:
The assistance system has a camera in order to find the right place for treating the patient and also a microphone for the voice commands. The data will be used solely for this purpose and the recordings will not be saved and the system is not connected with the Internet.
16. The recordings with the camera and microphone might give me an unpleasant feeling.	​​☐​	​​☐​	​​☐​	​​☐​	​​☐​
17. I am afraid the assistance system could record more data than necessary for implementing the care treatment.	​​☐​	​​☐​	​​☐​	​​☐​	​​☐​
18. I would still be worried about what happens to the recorded image and sound data.	​​☐​	​​☐​	​​☐​	​​☐​	​​☐​
19. I am also afraid that the recorded data could be used to control /check my work.	​​☐​	​​☐​	​​☐​	​​☐​	​​☐​
Benefits	Do not agree at all				Totally agree
	1	2	3	4	5
20. Using the assistance system would simplify my work.	​​☐​	​​☐​	​​☐​	​​☐​	​​☐​
21. The assistance system would help me carry out my daily tasks more easily.	​​☐​	​​☐​	​​☐​	​​☐​	​​☐​
22. By using the assistance system, I could cope with situations on my own instead of needing a colleague to help me.	​​☐​	​​☐​	​​☐​	​​☐​	​​☐​
23. If the assistance system were available, I would make use of it.	​​☐​	​​☐​	​​☐​	​​☐​	​​☐​
24. I would like to have access to the assistance system.	​​☐​	​​☐​	​​☐​	​​☐​	​​☐​
25. I would ask the facility management to acquire the assistance system.	​​☐​	​​☐​	​​☐​	​​☐​	​​☐​
General information
A. If you are to use a new technical device, you are first of all …
Sceptical				Confident
1	2	3	4	5
​​☐​	​​☐​	​​☐​	​​☐​	​​☐​
B. Which age group do you belong to (in years)?
□ < 20 □ 20 – 30 □ 31 – 40 □ 41 – 50 □ 51 – 60 □ > 60
C. For how many years have you been working in nursing (incl. training)?
□ < 5 □ 5 – 10 □ 11 – 15 □ > 15
D. Are…?
□ male □ female □ diverse
E. How tall are you?
□ < 160 cm □ 160 – 170 cm □ 171 - 180 cm □ 181 – 190 cm □ > 190 cm
F. In which field of nursing are you working as a nurse/carer?
□ Normal ward □ Intensive care unit □ In-patient long-term care
□ others, specifically _________________
