# Supplementary material for: Acceptance of a robotic system for nursing care: a cross-sectional survey with professional nurses, care recipients and relatives
Source: BMC Nurs. 2024 Mar 14;23:179. doi: 10.1186/s12912-024-01849-5 (PMC10938668; doi:10.1186/s12912-024-01849-5)
Supplement: Supplementary file 10 — Supplementary Material 10 [file 12912_2024_1849_MOESM10_ESM.xlsx]

## Sheet: Tabelle1
ESM 5. Questionnaire administered to relatives
Ethical Aspects	Do not agree at all				Totally agree
	1	2	3	4	5
1. I am afraid that using the robot could lead to less dignity in the care of my relative.	​​☐​	​​☐​	​​☐​	​​☐​	​​☐​
2. I find the robot frightening.	​​☐​	​​☐​	​​☐​	​​☐​	​​☐​
3. I am afraid my relative would be frightened by the robot.	​​☐​	​​☐​	​​☐​	​​☐​	​​☐​
4. I am afraid that the robot could be used in the care of my relative, although he/she does not really want it.	​​☐​	​​☐​	​​☐​	​​☐​	​​☐​
5. I am afraid that treatment with the robot could be carried out rather less flexibly and not according to the wishes of my relative.	​​☐​	​​☐​	​​☐​	​​☐​	​​☐​
6. I am afraid that my relative’s abilities might not be activated sufficiently if a robot is used	​​☐​	​​☐​	​​☐​	​​☐​	​​☐​
7. I am afraid that the robot could disturb the interaction between the nurse/carer and my relative.	​​☐​	​​☐​	​​☐​	​​☐​	​​☐​
8. I am afraid that any physical abnormalities of my relative might be more likely to be overlooked by using the robot.	​​☐​	​​☐​	​​☐​	​​☐​	​​☐​
9. I am afraid that the use of the robot could endanger my relative.	​​☐​	​​☐​	​​☐​	​​☐​	​​☐​
10. I am afraid that it would lead to an unfair allocation of who would use the robot and who would not.	​​☐​	​​☐​	​​☐​	​​☐​	​​☐​
11. I am afraid that the robot could have a negative effect on the staffing ratio in nursing care.	​​☐​	​​☐​	​​☐​	​​☐​	​​☐​
Information for the following questions:
The robot has a camera in order to find the right place for treating the patient and also a microphone for the voice commands. The data will be used solely for this purpose and the recordings will not be saved.
12. The recordings with the camera and microphone give me an unpleasant feeling.	​​☐​	​​☐​	​​☐​	​​☐​	​​☐​
13. I am afraid the robot could record more data than necessary for implementing the care treatment.	​​☐​	​​☐​	​​☐​	​​☐​	​​☐​
14. I would still be worried about what happens to the recorded image and sound data.	​​☐​	​​☐​	​​☐​	​​☐​	​​☐​
Benefits	Do not agree at all				Totally agree
	1	2	3	4	5
15. I think the robot would improve my relative’s care situation.	​​☐​	​​☐​	​​☐​	​​☐​	​​☐​
16. I think the robot would worsen my relative’s care situation.	​​☐​	​​☐​	​​☐​	​​☐​	​​☐​
17. I would agree to let the nurse/carer use the robot on my relative.	​​☐​	​​☐​	​​☐​	​​☐​	​​☐​
18. I would like the robot to be available	​​☐​	​​☐​	​​☐​	​​☐​	​​☐​
19. I would ask the facility management to acquire the robot.	​​☐​	​​☐​	​​☐​	​​☐​	​​☐​
General information
A. If you are to use a new technical device, you are first of all …
Sceptical				Confident
1	2	3	4	5
​​☐​	​​☐​	​​☐​	​​☐​	​​☐​
B. How old are you?
_____________ years
C. Are you…?
□ male □ female □ diverse
D. How did you learn about this study?
□ through the University Clinic Aachen
□ through the care facility I live in
□ other, specifically _________________
